# Supplementary material for: Evaluation of the Prevalence and Risk Factors for Undernutrition in Hospitalized Dogs
Source: Front Vet Sci. 2018 Aug 29;5:205. doi: 10.3389/fvets.2018.00205 (PMC6123354; doi:10.3389/fvets.2018.00205)
Supplement: Supplementary file 2 [file Table_2.XLSX]

## Sheet: Hoja1
case number	HL (days)	EI (%RER)	sex	Age (years)	Outcome	iBW (Kg)	ΔBW (Kg)	iBCS	ΔBCS	iMCS	ΔMCS	Nutritional intervention	Fasting ordered by clinician	Anorexia at admission	Vomiting at admission	Diarrhea at admission	PSS
1	3	18.4543	2	5	0	34.7	-0.2	5	NA	3	0	1	1	1	1	2	4
2	11	12.6263	NA	NA	0	7.6	1	5	0	2.5	0	2	1	2	2	2	3
3	3	1.66113	3	7	0	7	NA	3.5	0	2	0	2	1	1	1	1	4
4	3	24.638	4	9	0	2.45	-0.15	4	0	2	0	1	1	NA	2	2	3
5	3	1.03876	3	14	0	20.2	0.6	6	-0.5	3	0	1	1	1	2	2	NA
6	3	8.63377	2	0.9	0	35.1	0.5	5	0	3	0	2	1	2	2	2	4
7	4	75.7113	2	4	0	7.5	-0.409	5	0	3	0	2	1	2	2	2	3
8	4	84.7146	3	1	0	18.1	NA	3	0	1	0	1	2	1	2	2	2
9	8	15.0424	2	9	0	7	NA	4	0	2	0	2	1	2	2	2	3
10	3	27.6079	2	4	0	33	0	5.5	0	3	0	2	1	2	2	2	4
11	6	36.248	2	4	0	12	NA	5	0	3	0	2	1	2	2	2	3
12	2	0	2	NA	1	50	0	6	0	3	0	2	1	1	2	2	4
13	2	0.391683	1	14	0	14.61	-0.21	5	0	3	0	2	2	1	2	1	4
14	3	99.0851	2	1	0	6.3	NA	4	0	3	0	1	1	1	1	1	3
15	2	0	3	3	0	33.28	0	5.5	0	2	0	2	1	2	2	2	2
16	2	27.7351	1	10	0	5.5	0	5	0	3	0	1	2	1	2	2	3
17	3	0	3	11	0	8	-0.5	5	0	3	0	2	1	1	2	2	4
18	2	2.91015	3	13	0	17.5	0.1	6	0	3	0	2	1	2	2	2	3
19	3	7.3828	3	13	0	30.24	-0.14	5	0	3	0	1	1	2	2	2	3
20	9	15.0397	3	4	0	10.9	NA	NA	0	NA	0	1	1	1	2	2	3
21	2	3.93862	1	4	0	25	NA	5	0	2.5	0	2	2	2	2	2	2
22	2	10.6994	2	4	0	28.3	0	5	0	3	0	2	1	2	2	2	NA
23	3	69.0879	2	10	0	31.8	1.4	5	0	2	0	2	2	2	2	2	2
24	2	21.1157	2	5	0	33	-0.2	5	0	3	0	2	1	2	2	2	3
25	3	55.9378	2	10	0	23.5	1.4	4	0	2	0	1	2	1	2	2	3
26	8	26.6369	2	10	0	21.52	-0.62	3.5	-0.5	1	0	1	1	1	1	2	3
27	4	139.085	2	10	0	34	NA	4.5	0	3	0	2	2	2	2	2	2
28	5	22.6535	2	2.5	0	4.1	NA	4	0	2	0	1	1	1	2	2	NA
29	7	26.2626	2	5	0	12	-0.5	4	0	2	0	2	1	2	2	2	3
30	3	58.5797	3	5	0	1.45	0.07	3	0	2	0	1	1	2	2	2	3
31	2	0	2	3	0	29.55	-0.05	5	0	3	0	1	2	1	2	2	4
32	2	25.5615	2	3	0	2.2	-0.1	4.5	0	3	0	2	1	2	2	2	2
33	2	33.3792	1	8	0	29.5	NA	4	0	2	0	2	1	2	2	2	1
34	3	0.691271	2	3	0	42	-0.8	5	0	3	0	1	1	1	1	2	4
35	5	36.1171	3	12	0	2.8	0	4	0	2	0	2	1	1	2	2	3
36	2	22.6144	1	0.25	1	0.41	-0.026	4	0	2	0	2	2	1	2	2	4
37	2	0	3	11	1	22	0	4	0	2	0	2	1	1	2	2	4
38	3	0.5625	1	13	0	3	0.5	4.5	0	2	0	2	1	1	2	2	4
39	3	29.0022	2	5	0	26.3	0.2	3	0	1	0	1	1	1	1	2	4
40	2	0	3	9	0	13.7	NA	6	0	3	0	2	1	2	2	2	4
41	3	53.9754	2	14	0	33	0.18	5	0	3	0	1	1	2	2	2	4
42	3	2.59813	1	15	1	4.45	-0.45	4	-1	2	0	2	2	1	2	2	4
43	2	0	3	11	0	20.3	-0.3	6.5	0	3	0	2	1	2	2	2	4
44	2	0	3	11	0	7.6	NA	4.5	NA	2	NA	2	1	2	2	2	1
45	2	20.7204	2	1	0	69.6	NA	6	0	3	0	2	1	2	2	2	1
46	7	9.14559	3	6	0	8.5	0	NA	NA	NA	NA	2	1	2	NA	NA	2
47	5	1.92816	3	3	0	28.3	0.8	6	-0.5	3	0	2	1	1	1	2	3
48	6	81.6471	3	9	0	33	NA	4	0	2	0	2	1	2	2	2	4
49	14	46.1492	3	12	0	27	-0.5	5.5	-0.5	3	0	2	1	2	2	2	3
50	9	16.2682	3	13	0	22	NA	4	-1	1	0	1	1	2	2	2	4
51	3	12.1451	2	15	0	7.5	NA	5	0	3	0	2	1	1	2	2	2
52	3	49.0694	1	0.33	0	10	0	3.5	0.5	2	0	2	1	2	2	2	4
53	4	21.8712	1	0.6	0	11.3	NA	2.5	0	1	0	1	2	1	1	2	2
54	2	47.5976	3	5	0	33.8	-0.2	3.5	0	2	0	1	2	2	2	2	3
55	3	33.1116	3	11	0	26.5	0.3	5	0	3	0	2	1	2	2	2	2
56	6	62.3355	2	6	0	7.3	-0.7	5	-0.5	3	-1	2	1	2	2	2	4
57	3	0	3	12	0	6.5	NA	5	0	3	0	2	1	1	1	2	4
58	2	0	2	13	1	26.1	-0.1	4.5	0	3	0	2	1	1	2	2	4
59	6	31.0295	2	12	0	9.3	NA	4.5	NA	2	NA	2	1	1	2	2	4
60	2	44.9046	1	0.25	0	3	0.2	5	0	3	0	2	2	2	2	2	4
61	8	17.9006	1	7	1	22.1	-1.6	4	-0.5	2	-1	2	1	NA	2	2	2
62	3	11.8652	3	12	0	7	-0.4	4	0	3	0	2	1	2	2	2	2
63	3	79.4642	1	12	0	16.7	-0.2	2.5	0	1	0	1	2	2	2	2	4
64	2	112.674	1	0.16	0	2.25	0	3.5	0	2	0	1	1	1	2	1	2
65	2	11.6316	2	1	0	6.5	0	5	0	3	0	1	1	2	1	1	3
66	3	12.1631	3	6	0	30	-0.2	5.5	0	3	0	2	1	1	2	2	4
67	3	37.4382	2	11	0	5.75	0.45	5	0	3	0	1	2	1	1	2	3
68	2	29.7899	3	11	0	33	0	5	0	3	0	2	1	2	2	2	3
69	3	8.09993	1	9	0	14	NA	5	0	2	0	2	1	2	2	2	1
70	5	53.8466	3	6	0	8.6	0	4	0	2	0	2	1	2	2	2	3
71	7	77.7291	2	3	0	14	-0.6	4	-0.5	3	0	2	1	2	2	2	3
72	2	20.625	1	12	0	16.3	NA	7	0	3	0	2	1	2	2	2	1
73	8	12.4854	3	9	0	12	1	4.5	-0.5	2	0	1	1	2	1	2	2
74	3	21.4861	2	0.83	0	14	-0.1	4	0	3	0	2	1	2	2	2	2
75	3	47.4286	3	9	0	9.7	NA	5	0	3	0	2	1	2	2	2	4
76	4	2.54148	3	12	0	39.2	-1.2	6	0	2	0	1	1	1	2	2	4
77	2	0.336793	3	12	1	36	0	5.5	NA	2	NA	1	1	NA	2	2	NA
78	8	17.7113	1	8	0	33	-0.76	6	-0.5	3	-1	2	1	1	1	1	3
79	4	0	1	17	0	4.76	NA	3.5	0	2	0	2	2	1	2	2	4
80	3	121.27	1	4	0	31	-0.4	4	0	2	0	2	2	1	2	2	4
81	7	156.131	1	4	0	12.6	0.14	4.5	0.5	3	0	2	2	2	2	2	2
82	22	124.845	3	2	0	15.7	-0.74	4.5	0.5	2.5	0.5	2	2	2	2	2	2
83	3	0	2	2	0	17.3	NA	5.5	0	3	0	2	1	2	2	2	1
84	8	29.7228	2	2	0	17	-0.79	5	-1	3	-1	2	2	2	2	2	1
85	2	18.6622	2	14	0	30	NA	5	0	3	0	2	2	2	2	2	3
86	3	5.95514	1	6	0	11.3	NA	6	0	3	0	2	2	2	NA	NA	2
87	6	56.8914	1	8	0	13	NA	5	0	3	0	2	1	2	2	2	3
88	3	3.27248	2	9	0	34	NA	5	-0.5	3	-0.5	2	1	2	2	2	1
89	3	0.68408	1	9	1	6	0	4.5	0	2	0	1	1	1	2	2	1
90	6	55.427	2	3	0	9.8	0	5	-0.5	3	0	1	2	1	1	2	3
91	2	0	2	10	0	18	-0.1	5	0	3	0	2	1	1	2	2	1
92	3	13.8201	1	9	0	33.5	-1.5	5	0	2	0	2	1	1	2	2	2
93	3	0	1	8	0	3.1	-0.14	5	0	3	0	1	1	1	2	2	4
94	7	2.72192	1	2	0	11.8	-0.4	NA	0	NA	0	1	1	1	2	NA	2
95	2	0	2	16	0	8.1	NA	4	0	2	0	1	2	1	2	1	2
96	2	6.83871	3	15	0	11.4	-0.2	3	0	1	0	2	2	1	2	2	2
97	2	11.092	1	8	0	4.88	0.59	5	0	3	0	1	1	1	1	1	3
98	2	0	1	13	1	25	-0.2	4	0	2	0	2	1	1	2	1	5
99	2	17.9717	3	7	0	27	0	4.5	0	2	0	1	2	1	2	2	3
100	6	58.5811	1	0.16	0	2.7	-0.1	3.5	0	2	0	1	1	1	2	NA	2
101	3	7.98819	2	9	0	16.9	-0.3	4	0	2	0	1	1	1	2	2	3
102	2	14.1467	1	9	0	3.2	NA	6	NA	3	NA	2	1	1	1	2	4
103	2	75.0957	1	1	0	11.4	0.1	3.5	0	1	0	2	2	NA	2	2	4
104	6	44.2343	1	0.25	0	0.77	0.11	4	1	2	0	1	1	1	1	2	3
105	4	39.4167	2	6	0	14	0.05	5	0	3	0	2	1	2	2	2	3
106	2	39.0116	2	15	0	5.7	NA	5	0	3	0	2	1	2	2	2	1
107	2	135.075	1	1	0	3.99	0.03	4	0	2	0	2	1	2	2	2	4
108	2	9.17391	1	15	0	30	0	5.5	0	3	0	1	1	2	1	2	4
109	5	78.0932	2	2	0	1.8	0.2	5	0	3	0	2	1	2	NA	2	3
110	2	61.9115	2	NA	0	1.9	-0.04	4.5	0	2	0	2	2	2	NA	2	1
111	3	98.6893	2	2	0	2	0	5	0	3	0	2	2	2	2	2	1
112	4	115.873	3	15	0	2.7	-0.2	4	0	2	0	1	1	1	2	2	4
113	8	35.0914	1	6	0	5.7	-0.2	5	-0.5	3	-1	2	1	2	2	2	3
114	3	29.5516	2	10	0	32.5	0	5	0	3	0	1	1	2	1	2	NA
115	2	0	4	14	1	4.7	-0.2	4	0	2	0	2	1	1	2	2	3
116	7	54.3221	2	7	0	10.5	0.1	5	0	3	0	2	1	2	2	2	3
117	4	160.909	1	6	0	9	0.5	5	0	3	0	1	2	2	2	2	3
118	4	9.29388	4	13	0	5.3	NA	4	NA	2	NA	1	1	2	2	2	1
119	4	6.28561	4	9	0	28.7	-0.4	4	0	3	0	1	1	1	2	2	3
120	6	20.7569	2	5	0	14.8	0	NA	0	NA	0	2	1	2	2	2	3
121	4	1.36184	2	6	0	65	-0.7	5	0	3	0	1	1	2	2	2	4
122	3	13.9768	1	9	1	21.1	-0.9	4	0	2	0	2	1	1	2	2	4
123	3	38.2105	3	6	0	6.5	NA	5	0	3	0	2	2	2	2	2	2
124	16	63.9386	3	6	0	6.7	-0.1	4.5	0	3	-1	1	2	2	2	2	2
125	3	53.2548	3	6	0	6.7	-0.2	5	0	3	0	2	2	2	2	2	3
126	3	15.168	3	12	0	28.8	-0.3	5.5	0	3	0	2	1	2	2	2	3
127	2	99.5208	4	13	0	8.1	0.1	5	0	3	0	2	2	2	2	2	1
128	3	12.4683	4	5	0	20	0	3.5	0.5	2	0	1	1	1	2	2	2
129	2	11.3149	2	10	0	5.8	NA	5	0	3	0	2	1	NA	2	2	1
130	6	72.9827	2	7	0	5.5	NA	5	NA	3	NA	2	2	2	2	2	2
131	8	30.7077	4	10	0	7.51	-0.31	NA	0	NA	0	2	1	2	2	2	2
132	6	8.27836	2	9	0	9	-0.96	6	-1	3	0	2	1	2	2	2	NA
133	3	0	2	6	0	27	NA	7	-0.5	3	0	1	1	2	1	2	2
134	2	40.7378	3	6	0	53	-0.5	5	0	3	0	2	1	2	1	2	4
135	4	14.7697	2	13	0	2.8	-0.05	3.5	0	2	0	1	1	1	1	1	5
136	7	14.7326	1	14	0	3.7	-0.5	5	-1	3	2	2	1	NA	2	2	4
137	3	8.93744	2	12	0	35	NA	6	0	3	0	1	1	2	2	2	3
138	11	10.9924	3	6	0	22.3	-0.7	NA	0	NA	0.5	1	1	1	1	2	3
139	2	14.7761	1	11	1	6	0	3	0	1.5	0	2	1	2	2	2	4
140	2	174.635	2	4	0	11	NA	5	0	3	0	2	2	2	2	2	1
141	5	86.4239	4	5	0	9.7	-0.3	5	0	3	0	2	1	2	2	2	3
142	2	9.83397	1	10	0	25	0	6	0	3	0	2	2	2	2	2	1
143	2	28.9988	1	6	0	26.3	1.1	5	0	3	-1	2	2	2	2	2	3
144	2	24.7786	1	6	0	27.2	NA	5	NA	2	NA	2	2	2	2	2	NA
145	3	68.6557	1	6	0	28	NA	5	NA	3	NA	2	2	2	2	2	1
146	3	48.2675	2	1	0	1.3	-0.02	4.5	0	2	0	2	2	2	2	2	3
147	6	57.1429	2	1	0	1	-0.11	4.5	0	3	0	2	1	1	2	2	3
148	3	72.8772	2	1	0	1.5	NA	3.5	0	2	0	2	2	2	2	2	1
149	3	43.7124	3	8	0	2.15	NA	4.5	NA	2	NA	2	1	NA	2	2	4
150	5	43.1227	2	4	0	36	0.26	6	0	3	0	1	2	1	1	1	3
151	8	81.0291	2	10	0	2.6	-0.1	5	0	3	0	2	2	2	2	2	3
152	2	21.9882	2	4	0	20.91	-0.21	5	0	3	0	2	2	1	1	2	3
153	3	66.3713	3	3	0	25	0.2	5	0	3	0	1	2	2	1	1	4
154	2	21.3577	1	3	0	31.74	0.26	5	-0.5	2	0	1	2	1	1	2	3
155	6	21.7286	2	16	0	5.2	-0.13	4.5	-0.5	2	0	1	1	2	1	2	3
156	7	3.35366	3	15	0	7.2	-0.23	5	-0.5	3	-1	1	1	1	1	2	3
157	4	51.2981	2	10	0	5	NA	3	0	1	0	2	1	2	2	2	4
158	3	0	1	11	0	16	NA	5	0	3	0	1	2	1	2	2	4
159	3	11.022	3	4	0	8	-0.5	5	0	3	0	2	2	2	2	2	2
160	3	19.3979	4	9	0	16.48	NA	5	0	2	0	2	1	2	2	2	1
161	2	0	1	4	0	4.8	NA	5	0	3	0	2	2	2	2	2	1
162	2	73.9801	1	0.83	0	1.17	-0.17	4	0	1	0	2	2	2	2	2	NA
163	3	15.1984	3	10	0	34	0.04	5	0	3	0	2	1	1	2	2	5
164	2	105.143	2	10	0	38.2	-0.2	5	0	3	0	1	2	2	2	2	2
165	2	0	1	NA	0	40.5	0	7	0	3	0	2	1	2	2	2	1
166	3	15.5504	4	7	1	7	-0.3	6	0	3	0	2	2	2	2	2	3
167	3	4.75	4	3	0	3.2	-0.2	5	0	3	0	1	1	2	2	2	3
168	2	0	2	5	1	12.4	0	5	0	3	0	2	1	2	1	2	3
169	5	58.2748	1	2	0	5.8	-0.2	5	0	3	0	2	1	1	2	2	4
170	7	78.9263	1	2	0	3.8	-0.02	5	-1	3	-1	1	2	2	2	2	3
171	12	7.20768	2	12	0	14.3	-0.8	7	-0.5	3	0	1	1	1	1	2	3
172	7	23.7346	2	12	0	12.9	0.1	6.5	-0.5	3	-1	1	1	1	2	2	3
173	18	32.4663	2	5	1	4.9	-0.3	5	-0.5	3	-1	1	2	2	2	2	4
174	2	119.129	2	0.58	0	5.21	0	4.5	0	3	0	2	1	2	2	2	3
175	6	18.3814	2	6	0	12.8	-0.9	5	-0.5	3	0	2	1	2	2	2	3
176	5	41.86	2	2.5	0	2.5	-0.1	3	0	1	0	1	1	2	2	2	3
177	5	45.4027	2	NA	0	2.7	-0.3	4	-0.5	2	0	1	2	2	2	2	4
178	2	42.5923	4	8	0	15.3	NA	4	0	2	0	2	2	2	2	2	1
179	6	4.72905	2	5	0	17.2	-0.7	6.5	-0.5	3	0	2	1	1	2	2	3
180	2	10.1314	2	3	0	35.4	0	6	0	3	0	2	1	2	2	2	3
181	4	6.13313	1	9	0	12.5	-0.3	5.5	-0.5	3	-0.5	2	2	2	2	2	4
182	3	7.98107	3	12	0	7.5	0	5	0	3	0	2	1	2	2	2	2
183	2	35.6176	4	10	0	3.7	0	4	NA	2	NA	2	1	2	2	2	2
184	2	55.3364	1	8	0	3.2	-0.15	4.5	0	3	0	2	1	2	2	2	2
185	2	71.8037	3	8	0	3.08	0.02	5	0	3	0	2	2	2	2	2	1
186	2	171.577	1	8	0	3.15	0.1	5	0	3	0	2	2	2	2	2	1
187	2	151.463	1	9	0	3.12	NA	5	0	3	0	2	2	2	2	2	2
188	3	60.5247	2	6	0	8.5	0.15	6	-1	3	0	1	2	2	2	2	4
189	2	22.1486	2	7	0	8	0	5	NA	3	NA	1	2	2	NA	NA	NA
190	4	110.63	3	10	0	2.11	0.39	5	0	3	0	2	1	2	2	2	4
191	7	61.7089	2	2	0	16	-0.8	4	0	2	0	2	1	2	2	2	3
192	8	30.8119	2	5	0	20.6	-0.37	4	-0.5	1	1	2	1	2	2	2	4
193	2	5.42794	4	9	0	12	NA	5	0	3	0	2	2	2	1	1	2
194	7	35.3289	4	3	0	8.5	-0.5	5.5	-0.5	3	0	1	1	1	2	2	3
195	4	32.8761	1	11	0	14.5	0.1	5.5	0	3	0	1	1	1	1	2	3
196	2	10.8964	1	11	0	16	0	5	0	3	0	2	1	2	2	2	1
197	4	63.717	1	7	0	10	NA	5	0	3	0	2	1	2	2	2	3
198	2	26.493	1	2	0	8.7	0	8	0	3	0	2	2	2	2	2	3
199	2	39.8276	1	2	0	8.5	0	8	0	3	0	2	2	NA	2	2	3
200	4	32.8198	3	11	1	28	NA	3	1	1	1	2	2	1	2	2	2
201	7	5.77591	2	0.25	0	5.1	0.2	3.5	0.5	2	0	1	1	1	1	1	3
202	2	40.504	2	4	0	23.2	0.3	5.5	0	3	0	2	1	2	2	2	4
203	4	15.5566	2	4	0	24.4	NA	5	0	3	0	2	1	2	2	2	4
204	8	50.4083	1	1	0	2	0	4.5	-0.5	3	-1	2	2	2	2	2	3
205	3	9.64179	3	5	0	6	NA	4.5	0	3	0	1	1	1	1	2	4
206	2	0	3	10	0	17.1	0	4	0	2.5	0	1	2	1	2	2	2
207	3	30.5664	3	11	0	24.5	0	NA	0	NA	-0.5	1	2	1	2	2	3
208	2	34.0462	3	NA	0	18	1.51	5	0	2.5	0	1	2	1	2	1	3
209	3	33.0967	3	3	0	13.5	-0.15	5	0	3	0	2	1	1	2	2	3
210	2	114.022	3	4	0	26	NA	4	NA	3	NA	2	2	2	2	2	2
211	5	63.0968	1	0.25	0	5.3	0.3	4.5	0	2	0	1	1	2	2	2	3
212	3	29.4843	3	7	0	11.2	-0.1	5	0	3	0	2	2	NA	2	2	1
213	5	23.8886	2	1.5	0	19.5	0.1	NA	0	NA	0	2	1	1	2	2	2
214	2	32.4408	4	7	0	14	0	5	0	3	0	2	2	2	2	2	1
215	6	23.9663	2	5	0	14.56	-0.06	4.5	0.5	3	0	2	1	2	2	2	4
216	17	75.1221	1	3	0	28	-0.82	5	-0.5	2	0	2	1	2	2	2	4
217	8	33.5659	1	1	1	44	-2.2	4	-1	3	-1	2	2	2	2	2	3
218	4	35.3481	4	6	0	22	NA	5	0	3	0	2	1	2	2	2	4
219	14	135.337	2	0.25	0	5.5	-0.65	5	0	3	0	1	2	2	2	2	3
220	2	24.1818	2	3	0	31.1	-0.1	5	0	3	0	2	2	2	2	2	1
221	2	2.42806	4	12	0	6.3	NA	4.5	0	3	0	2	1	2	2	2	1
222	2	33.8651	2	NA	0	3	0.1	3	2	2	1	2	1	2	2	2	2
223	2	11.5	1	1	0	4	NA	4	NA	3	NA	1	2	2	2	2	2
224	5	63.873	3	10	0	36.4	0.4	4	0	2	1	1	1	2	2	NA	1
225	3	20.3206	3	0.91	0	2.2	-0.2	4	0	2.5	0	1	1	1	1	1	3
226	3	64.6404	1	6	1	8	0.2	5	0	3	0	2	1	2	2	2	4
227	7	56.1035	1	13	0	15	-0.3	5	-0.5	3	-1	2	1	2	1	2	3
228	6	0	1	13	1	14.08	-0.98	4.5	-0.5	2	0	2	1	NA	2	2	NA
229	4	20.0995	2	12	0	14	1.2	4	-1	3	0	1	2	1	2	2	2
230	2	24.5625	2	12	0	12.2	-1.8	3	0	2	0	1	2	NA	1	2	2
231	4	0	3	11	0	4.6	NA	5	NA	3	NA	2	2	NA	2	2	3
232	12	13.1297	1	2	0	10.7	0.15	NA	0	NA	-0.5	2	1	2	2	2	3
233	2	2.32031	3	10	0	7.6	NA	5	0	3	0	2	1	2	2	2	1
234	2	23.2273	3	13	0	7.3	0	4.5	0	3	-0.5	1	2	1	2	2	3
235	3	30.3628	3	13	0	7.2	-0.2	4.5	0	2.5	0	2	2	1	2	1	2
236	8	74.9085	1	2	0	2.61	0.02	NA	1	NA	0	2	1	1	2	1	3
237	2	41.0667	1	2	0	2.76	0	5	0	3	0	2	2	2	2	2	NA
238	3	27.2067	1	2	0	2.7	NA	5.5	0	3	0	2	2	NA	2	2	NA
239	3	41.1358	1	2	0	3.05	-0.09	5	0	3	0	2	1	2	2	2	1
240	3	24.4167	1	2	0	3.14	-0.14	5	0	3	0	2	1	2	2	2	1
241	3	64.0419	1	2	0	3.2	0	4.5	0	3	0	2	2	2	2	2	1
242	2	52.9817	1	3	0	3.1	0	6	0	3	0	2	2	2	2	2	1
243	3	16.9581	1	14	0	3.2	NA	NA	0	NA	0	1	2	1	1	1	3
244	4	18.1637	4	7	0	28	2.2	NA	0	NA	0	1	1	1	NA	2	4
245	2	20.4505	3	0.66	0	17	0	5	0	3	0	1	1	2	2	2	4
246	4	21.8742	1	0.25	0	8	-0.4	5	0	2.5	-0.5	1	2	2	2	2	4
247	4	8.90237	4	9	0	19.2	-0.7	6	0	3	0	2	1	2	2	2	1
248	9	38.6044	2	6	0	5.15	-0.3	NA	-0.5	NA	-0.5	1	1	2	2	2	3
249	2	24.6002	2	8	0	11.6	-0.2	5	0	3	0	2	1	2	2	2	1
250	3	26.25	2	10	0	4.6	-0.1	4	0	2	0	2	2	2	2	2	2
251	4	5.95833	2	3	0	4.5	0.25	4	0	2	0	1	2	2	NA	NA	3
252	4	15.6634	1	4	0	16.9	NA	5	0	3	0	2	2	2	2	2	3
253	3	38.6438	1	1	0	21	1.6	5	0	3	0	1	2	1	1	2	3
254	2	0	2	1	0	2.2	-0.1	5	0	3	0	1	1	1	2	1	3
255	4	17.0068	1	10	0	26	-0.65	3	0	1	0	1	2	1	2	2	4
256	3	6.20332	3	6	0	22.5	-0.3	5	0	2.5	0	2	1	1	1	1	3
257	5	12.1465	2	4	0	11.5	-0.5	5	0	3	0	2	2	2	2	2	4
258	11	37.1762	1	4	0	9.2	-0.3	5	0	3	0	2	1	2	2	2	3
259	3	6.75439	4	7	0	6.5	0	5	0	3	0	2	2	2	2	2	1
260	5	12.3908	2	2	0	8.5	0.1	5	0	3	0	2	1	2	2	2	3
261	3	35.8242	2	7	0	30	NA	NA	NA	NA	NA	2	1	2	2	2	1
262	6	25.372	4	7	0	15	0.75	5.5	0	3	0	2	1	2	2	2	1
263	6	0.599129	2	9	1	38	2.1	4	0	2	0	2	1	1	2	2	2
264	3	12.3209	2	9	0	33	0	NA	0	NA	0	1	1	1	1	2	4
265	2	6.13057	4	11	1	32	NA	4	NA	3	NA	2	1	1	2	2	3
266	5	56.3906	2	3	0	6.11	-0.1	4.5	0	2.5	0	1	1	1	1	2	2
267	2	14.3964	2	5	0	12.6	0	6	0	3	0	2	1	2	2	2	4
268	4	7.19196	2	4	0	16	-1.8	5	0	3	0	2	1	2	2	2	4
269	4	74.6502	3	7	0	8	NA	5	0	3	0	2	2	2	2	2	NA
270	4	0.661694	2	8	0	37	-0.5	5	-0.5	3	0	1	1	1	1	2	4
271	2	4.00884	3	10	0	35.5	-0.8	6	0	3	0	2	1	1	2	2	4
272	6	32.9061	2	2	0	19.8	NA	3.5	0	2	-0.5	2	2	2	2	1	3
273	3	0	1	7	0	18.8	-0.2	5.5	0	3	0	2	2	2	2	2	4
274	10	30.1432	2	7	0	7.7	-1.1	4.5	-1	2	0	2	1	2	2	2	4
275	2	21.6361	2	NA	0	18.8	-0.8	4	-0.5	3	0	1	1	2	1	2	4
276	3	47.4309	1	12	0	7.6	0.13	4.5	0	2	0	2	2	2	2	2	1
277	2	15.7051	4	8	0	27.6	-0.1	5	0	3	0	2	1	2	2	2	2
278	3	14.3559	2	0.25	0	6.8	-0.3	5	0	3	0	2	1	2	2	2	2
279	3	22.8089	2	7	0	13.2	-0.2	5	0	3	0	2	1	2	2	2	4
280	4	2.70076	4	13	0	14.6	0.58	4.5	-0.5	2.5	-0.5	2	1	2	2	2	3
281	3	0	2	13	0	26.5	-0.2	3	0	1	0	1	1	1	2	2	4
282	3	0.362637	2	8	0	19	NA	5	0	3	0	2	1	2	2	2	2
283	3	16.0072	3	14	0	3.67	-0.14	4	0	2	0	2	1	NA	2	2	3
284	7	30.8	2	4	0	13.6	-0.4	5.5	-0.5	3	0	2	2	2	2	2	3
285	2	26.2379	1	1	0	7.3	0.02	NA	NA	NA	NA	2	1	2	1	2	2
286	3	26.9386	3	1	0	12	-0.2	7	0	3	0	2	1	2	2	2	3
287	4	9.24239	2	8	0	45	0.1	7.5	0	3	0	2	1	2	2	2	1
288	3	7.875	4	14	0	2.5	-0.3	4	-0.5	2	0	1	1	1	2	2	5
289	2	8.07637	2	15	0	40	-0.3	5	0	3	0	2	2	2	2	2	2
290	7	24.0927	3	5	0	9.5	NA	4	NA	2	NA	2	2	2	2	2	2
291	2	20.0322	1	3	0	29.7	-0.2	5	0	3	0	2	1	2	2	2	1
292	11	66.707	2	4	0	14.1	-1.16	NA	0	NA	0	2	1	2	2	2	4
293	3	10.1493	1	3	0	10.3	NA	3.5	NA	2	NA	2	1	1	1	1	2
294	3	0.167391	3	9	0	31	0	8	0	3	0	2	1	1	1	2	4
295	6	17.2171	2	0.75	0	38	-0.98	5	0	3	0	1	1	1	1	1	2
296	9	15.2034	1	13	0	7	-0.68	5	-1	3	-1	1	1	2	2	2	3
297	3	72.7843	1	0.16	0	1.5	-0.74	4	-0.5	2	-1	2	1	2	2	2	3
298	3	113.148	1	0.16	0	0.76	0.08	3.5	NA	1	NA	2	2	2	2	2	3
299	2	0	3	7	0	13.5	-0.82	5	0	3	0	1	1	2	1	2	2
300	3	44.2105	1	0.21	0	4.3	NA	4	NA	2	NA	2	1	2	2	2	1
301	5	23.147	4	16	1	15	-2	4	-0.5	2	0	2	1	1	2	2	3
302	2	13.9017	4	2	0	45	-0.54	5.5	0	3	0	2	1	2	2	2	2
303	7	17.2239	3	7	0	8.82	NA	4	0	2	0	2	1	1	2	2	4
304	7	80.7151	1	0.67	0	16.8	-1.4	4	0	2	0	2	2	2	2	2	3
305	5	15.173	2	4	0	2.2	NA	4	NA	2	NA	2	1	2	2	2	2
306	3	32.6548	4	8	0	43	NA	6.5	0	3	0	2	1	2	2	2	3
307	5	7.44944	2	9	0	15	-0.7	5	-0.5	3	-1	2	1	2	2	2	3
308	5	28.0345	2	1	0	35	0.1	4	0	2	0	2	1	2	2	1	4
309	5	43.6209	2	5	0	8.8	0.2	5	0	3	0	2	1	1	2	2	NA
310	3	0	3	8	0	8.6	0.24	5	0	3	0	2	1	1	1	2	4
311	3	23.1969	3	10	0	3.3	NA	4	NA	3	NA	2	1	1	2	2	3
312	3	19.1125	2	11	0	3.3	-0.3	5	0	3	0	1	1	1	2	2	4
313	1	0	2	11	1	3.3	0	3	0	1	0	2	1	1	2	2	3
314	4	11.7857	2	9	0	41.6	0.05	4	0	3	-1	1	2	2	2	2	3
315	7	10.8262	2	9	0	45	0.3	4	0	2	0	1	1	NA	2	2	3
316	5	24.1768	2	7	0	40	0.5	2.5	0.5	1	0	2	1	1	1	2	4
317	2	0	2	7	1	40	NA	3	0	1	0	2	1	1	2	1	5
318	6	29.1454	3	4	0	2.8	-0.2	4	0	2	0	2	1	1	2	2	NA
319	6	50.2446	2	13	0	25	0	6	-2	3	-1	2	1	2	2	2	4
320	2	9.27627	2	5	0	15.7	NA	NA	NA	NA	NA	2	1	2	2	2	1
321	4	8.73769	2	0.21	0	24	-1	4	0	2	0	2	1	2	2	2	3
322	9	32.8443	3	1	0	27.6	0.08	5	-1	3	0	2	1	2	2	2	3
323	3	13.0844	1	3.5	0	31	NA	6	0	3	0	2	1	2	2	2	3
324	3	18.8519	3	10	0	37.5	0.9	5	0	3	0	2	1	2	2	2	1
325	2	13.0529	1	1	0	17	NA	4	NA	3	NA	2	2	1	2	2	4
326	2	25.4737	1	5	0	2.35	-0.01	4	0	3	0	2	1	2	2	2	3
327	2	11.4195	1	6	0	2	NA	5	0	1	0	2	1	NA	2	2	3
328	3	0	2	5	0	12	NA	6	NA	3	NA	2	1	2	2	2	2
329	5	50.452	2	2	0	6.2	-0.2	3	0	1	0	2	1	2	2	2	4
330	3	7.49205	3	7	0	5	0.24	4	0	2	0	1	1	1	2	2	3
331	3	54.6011	1	0.21	0	4.7	0.12	5	0	3	0	1	1	2	2	2	2
332	2	18.3691	1	10	0	2.74	NA	4	NA	3	NA	1	1	2	2	2	2
333	2	0	1	4	0	2.7	0	4	0	2	0	2	2	2	2	2	3
334	2	6.90594	2	11	0	4.1	0	5	0	3	0	2	2	2	2	2	NA
335	7	26.5113	2	11	0	2.8	NA	4	0	2	0	2	1	2	2	2	4
336	2	0	1	0.6	0	18	NA	4	NA	3	NA	2	1	2	2	2	3
337	8	134.904	1	0.6	0	18	-0.5	4	0	3	0	2	1	2	2	2	3
338	2	202.542	1	0.3	0	0.74	0.06	5	0	3	0	2	2	2	2	2	4
339	10	38.2498	4	10	0	8.5	0.32	5	-0.5	3	-1	2	1	2	2	2	3
340	2	69.2449	2	8	0	4	0	6	-1	3	0	2	1	2	2	2	3
341	2	NA	2	9	0	4	0	5	0	3	0	2	2	2	2	2	3
342	9	44.901	2	8	0	42	-0.4	5	0	3	0	2	1	2	2	2	4
343	4	26.812	1	1.5	0	12.9	-0.4	5	0	3	0	2	1	1	2	2	4
344	3	21.1579	1	14	0	16.3	0.1	4	0	3	0	2	1	2	1	2	4
345	4	0	1	0.5	0	31.3	NA	3.5	NA	2	NA	1	1	1	1	1	4
346	2	61.5942	1	8	0	5.76	-0.26	5	0	3	0	2	2	2	2	2	3
347	5	16.0742	1	15	0	8.65	-0.41	5	-0.5	3	0	2	1	2	2	2	3
348	2	45.9755	1	0.16	0	5.3	NA	4	NA	3	NA	2	2	2	2	2	5
349	7	40.8037	1	4	0	10.5	-0.25	4	0	3	0	2	1	2	2	2	3
350	6	33.6094	4	3	0	12.8	-0.56	5	0	3	0	2	1	2	2	2	3
351	2	2.12838	2	1	0	43.4	NA	6	NA	3	NA	1	2	1	2	2	3
352	2	2.0425	4	8	0	27.8	-0.3	6	0	3	0	2	1	2	2	2	1
353	2	1.35103	2	1	0	27	NA	5	NA	3	NA	2	2	2	2	2	3
354	2	210.837	2	1	0	27.21	0.27	5.5	0	3	0	2	2	2	2	2	3
355	6	50.1311	3	6	0	5	NA	4	NA	3	NA	2	2	1	2	2	3
356	3	9.23318	2	11	0	28	NA	4	NA	2	NA	2	2	2	2	2	2
357	3	25	2	5	0	4.5	0	5	0	3	0	2	2	2	2	2	1
358	4	64.7328	3	4	0	2.3	NA	5	NA	2	NA	2	2	2	2	2	2
359	2	137.267	3	4	0	2.3	0.1	4.5	0	3	0	2	2	2	2	2	1
360	2	171.839	1	4	0	2.44	0.06	5	0	3	0	2	2	2	2	2	1
361	2	138.462	3	4	0	2.6	0	4.5	0	3	0	2	2	2	2	2	1
362	2	146.353	3	4	0	2.67	0	5	0	3	0	1	2	2	2	2	1
363	7	75.7603	2	9	0	7	NA	4	NA	3	NA	2	1	2	2	2	4
364	2	15.0011	4	14	0	30	NA	5	NA	3	NA	2	1	2	2	2	2
365	3	5.14042	2	2	0	46.7	NA	5	NA	3	NA	1	1	2	1	2	4
366	2	52.7153	2	7	0	20	NA	6.5	NA	3	NA	2	1	2	2	2	2
367	3	74.1689	1	0.33	0	1.05	0.05	4.5	0	3	0	2	1	2	2	2	3
368	2	74.824	1	1	0	1.05	-0.15	2	0	1	0	2	2	2	2	2	4
369	13	128.575	1	1	0	1	-0.08	1	0	0	0	1	1	1	2	1	4
370	3	65.3263	1	2	0	1.19	-0.02	1.5	0	0	0	1	2	2	2	2	1
371	7	33.1899	2	12	0	12.3	0.65	3.5	0	2	0	1	1	2	1	2	3
372	7	26.5252	1	8	0	10	0.3	6.5	-0.5	3	0	2	1	2	2	2	NA
373	2	17.0067	3	13	0	12	NA	7	0	2	0	2	1	2	2	2	4
374	2	0	3	15	1	12	-0.74	5.5	-2	3	-1	2	1	1	1	2	3
375	2	9.48922	2	2	0	36	1.8	6	0	3	0	2	1	2	2	2	1
376	2	0	3	10	0	35	0	5	0	3	0	2	1	2	2	2	1
377	2	12.0655	3	10	0	35	0	6	0	3	0	2	1	2	2	2	2
378	6	73.0085	1	6	0	8.71	-0.21	5	0	3	0	2	1	2	2	2	2
379	2	0	2	12	0	5.05	-0.05	4	0	1	0	2	1	2	2	2	3
380	2	39.5506	1	0.5	0	15	NA	5	NA	3	NA	2	1	2	2	2	4
381	8	45.3645	3	9	0	3.5	0	3	0	1	0	1	1	1	2	2	4
382	3	0.839552	1	8	0	16	NA	6.5	-0.5	3	0	2	1	2	2	2	2
383	3	93.573	1	0.6	0	20.5	0.1	4	0.5	3	0	2	1	2	2	2	1
384	3	21.4372	2	2	0	14	NA	5	0	3	0	2	1	2	2	2	1
385	8	60.102	1	0.33	0	8.2	0.02	5	-1	3	-1	1	2	1	1	1	4
386	2	38.207	2	9	0	13.3	-0.3	5	0	3	0	2	1	2	2	2	3
387	2	0	3	7	0	12.5	0	5	0	3	0	2	1	2	2	2	2
388	3	64.5208	1	0.5	0	17	0.61	4	0	2	0	1	2	2	2	2	2
389	5	41.2646	4	5	0	12.8	-0.3	8	NA	3	NA	2	1	2	2	2	3
390	8	25.166	1	3	0	10	-0.58	5	-1	3	-1	2	1	2	2	2	3
391	4	3.19284	3	12	0	5.5	-0.5	5	0	3	0	1	1	2	2	2	3
392	18	63.948	3	6	0	6	-0.8	5	-1	3	-1	1	1	1	2	2	3
393	3	11.7692	4	6	1	5	NA	3	0	2	0	1	1	1	2	2	NA
394	3	55.8712	1	12	0	8.6	NA	5	0	3	0	2	1	2	2	2	4
395	2	12.2181	1	5	0	21	-0.5	5	0	3	0	2	1	2	2	2	4
396	3	70.2774	3	3	0	27	-0.1	5	0	3	0	1	1	2	2	2	3
397	2	46.9983	1	12	0	7	NA	7	0	3	0	2	2	2	2	2	4
398	3	0	3	8	0	9.7	NA	5.5	0	3	0	2	1	2	2	2	2
399	9	46.0117	2	4	0	13.2	NA	5	0	3	0	2	1	2	2	2	3
400	5	24.9535	2	13	0	7.4	1	5	0	3	0	2	1	2	2	2	4
401	5	44.6475	1	0.25	0	2.86	-0.36	5	0	3	0	1	1	2	2	2	3
402	6	109.443	1	4	0	4.09	0.09	4.5	0	2	0	2	1	2	2	2	3
403	5	1.14368	1	7	0	6.6	-0.23	4	0	2	0	2	1	2	2	2	4
404	5	21.9553	2	11	0	30	-0.3	3.5	0	2	0	1	1	1	2	2	4
405	4	19.5833	2	3	0	1.9	-0.2	4	0	2	0	1	1	1	2	2	NA
406	3	4.57692	1	8	1	23.8	0.3	4	0	2	0	2	1	2	2	2	3
407	2	0	1	1	0	8	0.1	5	0	3	0	2	1	2	1	2	3
408	3	6.00858	2	2	1	21.5	NA	NA	NA	NA	NA	1	1	1	2	2	4
409	3	22.1673	2	3	0	31.4	-0.32	4	0	3	0	2	1	2	2	2	3
410	3	43.2644	2	3	0	30.2	-0.3	5	-0.5	3	0	1	1	1	1	2	3
411	2	13.0182	2	3	0	37	-0.2	5	0	3	0	2	1	2	2	2	2
412	2	9.16667	3	3	0	34.2	NA	5.5	0	3	0	2	1	2	1	2	4
413	13	106.547	3	10	0	28	NA	4	0	2	0	2	2	2	2	2	3
414	5	0.340022	2	4	1	75	NA	5	-1	3	-1	1	1	1	1	2	4
415	5	12.7909	2	0.33	0	7.2	-0.13	5	-0.5	2	0	1	1	1	1	1	4
416	2	8.58424	3	8	1	31	NA	4	0	2	0	2	1	2	2	2	1
417	8	8.65442	1	4	0	10.9	-1.15	4	-0.5	3	-1	2	1	2	2	2	3
418	8	44.3061	2	1	0	39.5	-1.5	5	0	3	0	1	1	2	1	2	4
419	2	2.16266	4	8	0	28.9	NA	4.5	0	3	0	1	2	2	2	2	1
420	12	37.4434	1	3	1	1.5	-0.21	5	-2	2	-1	1	1	1	1	1	4
421	2	108.715	2	1	0	22	-0.06	5	0	3	0	2	2	2	2	2	3
422	3	63.0415	3	12	0	34	NA	6.5	0	3	0	2	2	2	2	2	4
423	6	51.4313	3	2	1	26.5	0.1	3	0	1	0	1	1	1	2	2	2
424	2	56.3686	1	0.42	0	2.9	0	5	0	3	0	1	1	2	1	2	4
425	6	123.478	1	1	0	6	-0.08	4	0	3	0	2	1	2	2	2	3
426	3	6.22614	1	0.3	1	4.8	NA	4	0	3	0	2	1	1	2	2	4
427	8	38.0093	2	8	0	3.75	NA	4	0.5	2	0	2	1	2	2	2	3
428	2	67.5	2	9	0	5	NA	4.5	0	2	0	2	2	2	2	2	2
429	4	10.6236	1	11	0	32.5	-0.7	5.5	-1	3	0	1	1	1	1	2	3
430	4	29.7673	2	3	0	6.5	-0.5	5	-0.5	3	0	2	2	2	2	2	3
431	4	18.2184	1	14	0	25	NA	3	0	2	0	2	1	2	2	2	3
432	2	0	2	11	0	8.5	NA	4.5	0	2	0	2	1	2	2	2	2
433	3	66.4216	1	3	0	14.9	-1.5	4	0	3	0	1	2	2	2	2	4
434	3	54.386	3	8	0	23.5	-0.3	4	0	2	0	2	2	2	2	2	3
435	3	0	4	10	1	4.6	-0.4	3	-0.5	1	0	1	1	1	2	2	3
436	9	9.17315	4	10	0	6.3	-0.6	5	-0.5	3	-1	1	1	1	2	2	4
437	3	31.2188	2	6	0	3	NA	4.5	0	3	0	2	2	2	2	2	1
438	2	63.5387	2	1	0	26.3	0	4.5	0	3	0	2	2	2	2	2	2
439	3	4.70953	1	4	0	12	NA	6	0	3	0	1	1	1	2	2	3
440	2	11.6532	3	6	0	11.6	-0.2	5	0	3	0	2	1	1	2	2	4
441	4	19.5774	1	4	0	10	NA	5	-0.5	3	0	2	2	2	2	2	3
442	3	51.5354	2	2	0	7.6	NA	5	0	3	0	2	2	2	2	2	4
443	10	29.3149	2	10	0	8	-0.2	4	0	3	-1	2	2	2	2	2	2
444	2	8.98477	2	9	0	10	NA	5	0	3	0	2	1	1	1	2	2
445	2	53.1713	2	4	0	27	0	5	0	3	0	2	1	2	2	2	2
446	7	112.982	1	6	0	10	NA	5	0	3	0	2	1	2	2	2	3
447	4	51.9217	4	4	0	8.5	NA	5.5	-0.5	3	0	2	1	2	2	2	3
448	3	106.101	2	9	0	12	0.2	5	0	3	0	1	1	2	1	2	2
449	5	97.9963	3	12	0	8.9	-0.2	5	0	3	0	2	1	2	2	2	1
450	2	7.67421	1	12	0	26.7	-0.2	5	0	3	0	2	1	2	2	2	3
451	2	0	2	2	0	7.3	0	5	0	3	0	1	1	1	1	2	3
452	2	37.8	2	7	0	6.2	0	5	0	3	0	1	1	2	1	2	4
453	8	63.3294	2	8	0	22.3	NA	5	-0.5	2	0	2	1	2	2	2	4
454	3	37.0799	1	13	0	21.6	NA	5.5	0	3	0	2	1	2	2	2	3
455	2	23.8861	1	14	0	22	NA	5	0	3	0	2	1	2	2	2	3
456	5	0	2	1	1	25	NA	3.5	-0.5	2	0	2	1	1	2	2	5
457	5	14.5162	2	5	0	30	-0.2	4	-0.5	2	-1	2	1	1	2	2	2
458	3	0.230019	2	7	0	28	0.12	6.5	0	3	0	1	1	1	1	1	3
459	2	42.0775	3	6	0	32	0.2	5	0	3	0	2	2	2	2	2	3
460	3	50.3191	2	11	0	11	0	7	-0.5	3	0	2	2	2	2	2	2
461	4	9.02099	2	5	0	22.5	0.2	6.5	0	3	0	1	1	2	2	2	3
462	4	24.5366	3	7	0	23	-0.3	6	0	3	0	1	2	2	2	2	4
463	4	2.32274	2	1.5	1	26.5	-1.1	4	-2	3	-2	1	1	1	1	1	3
464	6	58.8285	2	0.25	0	7.4	-0.3	4.5	1	3	0	2	2	2	2	2	3
465	2	9.46857	2	7	0	35.5	NA	5	0	3	0	2	1	2	2	2	1
466	8	44.8135	2	0.83	0	1.7	0.1	3	-1	2	-1	1	1	1	1	1	4
467	3	59.1912	1	0.5	0	33	NA	5	0	3	0	2	2	2	2	2	1
468	2	207.507	2	0.25	0	3.3	-0.3	4	0	2	0	1	2	1	2	2	3
469	10	30.698	2	8	0	9.4	-0.76	5	0	3	-1	2	1	2	2	2	4
470	2	5.50546	3	6	0	9	NA	5	0	3	0	2	1	2	2	2	2
471	3	2.03752	4	10	0	24.6	-1.3	5	-0.5	2	0	2	1	1	2	2	1
472	2	1.35747	1	10	0	40	-0.4	6.5	0	3	0	2	1	2	2	2	4
473	8	24.1733	2	6	0	3.9	-0.4	5	0	3	0	2	2	2	2	2	3
474	2	1.8544	1	10	0	9	0	5	0	3	0	2	1	2	2	2	3
475	6	1.11651	2	4	0	11.31	-0.27	4.5	-0.5	3	-1	2	1	2	2	2	4
476	6	33.0986	4	2	0	18	-0.7	4	-0.5	2	-1	2	1	2	2	2	4
477	3	32.3851	2	14	0	22.4	-1.7	4.5	-0.5	2	1	1	NA	1	2	2	4
478	9	48.1367	2	0.25	0	9	0.8	3	0	1	0	1	1	1	2	2	3
479	2	21.7869	2	0.6	0	11.15	NA	4	0	3	0	1	2	1	1	1	3
480	2	NA	2	15	0	10.5	0	5	0	2	0	2	1	1	2	2	1
481	2	6.41304	1	3	0	12	0.3	4	0	3	0	1	1	1	2	1	3
482	2	43.022	2	0.75	0	2.7	0.2	5	0	3	0	1	2	2	2	2	3
483	7	116.182	1	0.2	0	4	0.3	4.5	0	3	0	2	2	2	2	2	3
484	2	0	1	0.5	0	14.3	-0.3	4.5	0	3	0	1	1	1	1	1	4
485	6	12.866	2	3	0	9.9	0.1	4	-0.5	2	-1	1	1	1	1	1	3
486	5	11.0003	4	0.9	0	22.5	NA	4.5	0	2	2	1	1	1	1	1	4
487	10	97.2797	4	1.5	0	22.9	-0.58	3	0.5	1	0.5	2	1	1	1	1	4
488	2	26.8519	1	4	0	35	-0.4	5	0	3	0	2	1	2	2	2	2
489	2	25	2	2	0	38	0.1	5	0	3	0	2	1	2	2	2	2
